# Supplementary material for: Placental microRNAs in pregnancies with early onset intrauterine growth restriction and preeclampsia: potential impact on gene expression and pathophysiology
Source: BMC Med Genomics. 2019 Jun 27;12:91. doi: 10.1186/s12920-019-0548-x (PMC6598374; doi:10.1186/s12920-019-0548-x)
Supplement: Supplementary file 3 — Table S2. List of differentially expressed microRNAs in each disease group compared to gestational age-matched controls including significance values from each program and direction of expression. (XLSX 11 kb) [file 12920_2019_548_MOESM3_ESM.xlsx]

## Sheet: Sheet1
Table S2. Differentially expressed microRNAs in each disease group compared to gestational age-matched controls
PE	MicroRNA	DESeq2 (BH adjusted p-value )	edgeR (BH adjusted p-value )	ALDEx2 (effect size)	Direction of expression
	hsa-miR-193b-5p	9.06e-15	7.64e-09	2.17475	Up
	hsa-miR-193b-3p	1.77e-10	1.3e-06	1.98811	Up
	hsa-miR-210-5p	3.36e-11	1.3e-06	2.09055	Up
	hsa-miR-210-3p	4.8e-10	1.3e-06	2.01758	Up
	hsa-miR-365a-3p	1.55e-07	1.09e-05		Up
	hsa-miR-365b-3p	1.05e-06	5.44e-05		Up
	hsa-miR-181a-2-3p	7.1e-06	0.00066136		Up
	hsa-miR-365a-5p	1.27e-05	0.00219179		Up
	hsa-miR-27a-5p	7.37e-05	0.00219179		Up
	hsa-miR-33b-3p	0.000796657	0.00423781		Up
	hsa-miR-520a-3p	0.000382317	1.26e-05		Up
IUGR	hsa-miR-210-3p	3.72e-07	0.000131661	1.3443	Up
	hsa-miR-193b-3p	2.78e-07	0.000112482	1.15079	Up
	hsa-miR-193b-5p	2.8e-07	0.000684159	1.26189	Up
	hsa-miR-339-3p	0.000441261		1.02581	Up
	hsa-miR-520a-3p	0.00265117		0.880105	Up
	hsa-miR-520f-5p	1.06e-07	4.43e-05		Up
	hsa-miR-188-3p	1.06e-07	4.43e-05		Down
	hsa-miR-3614-5p	8.84e-10	5.55e-05		Down
	hsa-miR-99b-5p	4.33e-07	7.18e-05		Down
	hsa-miR-376a-5p	1.04e-06	0.000112482		Up
	hsa-miR-365a-3p	2.5e-05	0.000354017		Up
	hsa-miR-5701	1e-05	0.000482194		Up
	hsa-miR-494-3p	7.79e-05	0.000988252		Up
	hsa-miR-3074-5p	1.21e-05	0.000988252		Down
	hsa-miR-299-3p	7.43e-05	0.00105802		Up
	hsa-miR-365b-3p	0.000104547	0.00140206		Up
	hsa-miR-369-3p	0.00015509	0.00221095		Up
	hsa-miR-151a-5p	8.12e-06	0.00260637		Down
	hsa-miR-193a-3p	8.56e-06	0.00265245		Up
	hsa-miR-500a-3p	1.16e-05	0.00273919		Down
	hsa-miR-382-3p	0.000752608	0.00273919		Up
	hsa-miR-362-5p	3.15e-05	0.00273919		Down
	hsa-miR-330-3p	2.1e-05	0.00278617		Down
	hsa-miR-141-3p	8.55e-05	0.00373726		Down
	hsa-miR-22-5p	0.00011889	0.00387309		Up
	hsa-miR-150-5p	0.000100145	0.00387309		Up
	hsa-miR-374a-5p	4.07e-05	0.00393527		Down
	hsa-miR-101-5p	4.26e-05	0.00442004		Up
	hsa-miR-497-5p	0.00076807	0.00594771		Up
	hsa-miR-3960	3.13e-07	0.00669902		Up
	hsa-miR-504-5p	7.74e-05	0.00669902		Down
	hsa-miR-519d-5p	0.000275934	0.00669902		Up
	hsa-miR-203b-5p	0.000290206	0.0069967		Up
	hsa-miR-515-5p	0.000177038	0.0069967		Up
	hsa-miR-154-3p	0.00110754	0.00771952		Up
	hsa-miR-101-3p	0.000134629	0.00916789		Up
	hsa-miR-5699-3p	0.000392241	0.00981843		Down
PE + IUGR	hsa-miR-210-3p	7.45e-13	4.36e-06	2.08184	Up
	hsa-miR-210-5p	2.7e-13	5.79e-06	2.4351	Up
	hsa-miR-193b-3p	2.37e-12	4.63e-06	2.6441	Up
	hsa-miR-193b-5p	8.76e-13	9.03e-05	2.53727	Up
	hsa-miR-365a-3p	6.57e-09	3.08e-05	2.23005	Up
	hsa-miR-365b-3p	8.04e-08	0.00027325	1.99511	Up
	hsa-miR-520a-3p	3.4e-05		1.73641	Up
	hsa-miR-181a-2-3p	1.1e-06	0.000188981	1.91433	Up
	hsa-miR-33b-3p	2.48e-05	0.00764648		Up
