# Supplementary material for: Placental microRNAs in pregnancies with early onset intrauterine growth restriction and preeclampsia: potential impact on gene expression and pathophysiology
Source: BMC Med Genomics. 2019 Jun 27;12:91. doi: 10.1186/s12920-019-0548-x (PMC6598374; doi:10.1186/s12920-019-0548-x)
Supplement: Supplementary file 4 — Table S3. List of differentially expressed genes in each disease group compared to gestational age-matched controls including significance values from each program and direction of expression. (XLSX 55 kb) [file 12920_2019_548_MOESM4_ESM.xlsx]

## Sheet: Sheet1
Table S3. Differentially expressed genes in each disease group compared to gestational age-matched controls
PE	Gene Symbol	DESeq2 (BH adjusted p-value )	edgeR (BH adjusted p-value )	ALDEx2 (effect size)	Direction of expression
	ABCA7	1.7e-08	0.00056146		Up
	AC110619.2	0.000826348		1.56154	Up
	ACKR2	1.09e-05	0.00459744		Up
	ADAM12	9.65e-06		1.49002	Up
	ADAMTS7	4.73e-07	0.00647709		Down
	ADH5	0.000125601	0.00591431		Down
	ALPK3	1.75e-07	0.00056146	1.56522	Up
	AMACR	0.000717276	0.00712273		Down
	ANKRD24	1.26e-05		1.46095	Up
	ANO1	0.000138146		1.43736	Up
	ANPEP	4.26e-06	0.0056828		Down
	AP000350.10	6.22e-06	0.00833449	1.56926	Up
	ARHGAP18	0.000243739	0.00947056		Down
	ARHGEF4	3.01e-15	6.27e-05	2.15977	Up
	ARMS2	1.46e-21	0.000213641	2.12615	Up
	ASTE1	1.91e-06	0.00296133	1.69034	Up
	B4GALNT2	3.18e-14	0.00743885		Up
	BCAR3	3.5e-06	0.00662605		Up
	BCL6	4.97e-14	5.54e-05	2.24847	Up
	BCORL1	4.02e-05		1.34452	Up
	BHLHE41	1.48e-08	9.7e-05		Down
	BLVRA	0.000142464	0.00624901		Down
	BMX	3.54e-08	0.00520724	-1.59508	Down
	BTNL9	2.6e-17	0.00151949	2.0846	Up
	C10orf90	1.45e-08	0.00490728	1.60889	Up
	C12orf75	1.28e-18	7.52e-08	2.44458	Up
	C3	0.000821084	0.00523742		Down
	C3orf35	0.000163957	0.00312887		Up
	CA4	5.64e-11		1.73785	Up
	CALM1	3.83e-08	0.00329432		Up
	CARKD	0.00192673		1.59284	Up
	CASP1	0.00654024		-1.44907	Down
	CBX4	0.00023093	0.00734229		Down
	CCDC113	1.06e-07	0.00526977	1.6506	Up
	CCDC183	4.74e-16	1.04e-06	2.21083	Up
	CCR1	0.000394484	0.00624901		Down
	CD180	2.5e-07	0.00531444		Down
	CD200R1	9.95e-05		-1.53581	Down
	CD5L	6.43e-13	0.00170531		Down
	CD63	0.00721349		1.60329	Up
	CEBPB	0.00151278		1.46442	Up
	CELF4	2.35e-06	0.00197564		Down
	CELSR1	1.45e-08	0.00165629		Up
	CFI	1.09e-05	0.00459744		Down
	CLDN6	9e-09	0.00647709		Up
	CLDN9	3.24e-09	0.00712273	1.37586	Up
	CLEC11A	0.000748297	0.00925323		Down
	CLIC3	0.00223958		1.28059	Up
	CORO1A	3.5e-07	0.000213641		Down
	CORO2A	8.03e-09		1.30824	Up
	CPNE5	2.18e-05	0.000411423		Up
	CRH	6.98e-25	0.00124789	1.66324	Up
	CST6	1.83e-19	4.41e-05	1.80667	Up
	CTD-2014B16.3	5.94e-06	0.00056146		Up
	CTSC	6.28e-05	0.00643193	-1.85147	Down
	CXCL2	2.28e-05	0.00120617		Up
	CXorf57	0.000273817	0.00735946		Down
	CYBB	5e-05		-1.41828	Down
	CYP26A1	1.39e-11	0.00553368		Up
	DAB2IP	9.67e-05		1.60869	Up
	DDR2	3.82e-05		-1.47365	Down
	DDX26B	7.91e-05	0.00308177		Down
	DGKZ	0.000750036		1.61591	Up
	DIO2	1.79e-12	0.00647709		Up
	DLG2	3.79e-07	0.000447786		Down
	DNAH11	3.38e-13	2.53e-05		Up
	DNM2	8.97e-06	0.00395479	2.24224	Up
	DOK3	1.1e-05	0.00387061	-1.43971	Down
	DSCR4	5.64e-11	0.000189695	1.8995	Up
	DVL1	0.000910855		1.56618	Up
	EAF1	1.06e-06	0.00115723		Up
	EBI3	1.55e-09	0.00910829	1.72793	Up
	EDIL3	0.00140882	0.00624901		Down
	EFEMP1	2.4e-06	0.000411423		Down
	EFHD1	5.21e-08	0.00281873		Up
	EFNB1	0.000111268		1.68201	Up
	EGLN3	1.27e-10	0.00176896		Up
	EMID1	2.35e-06	0.00119672		Down
	ENG	1.68e-12	0.0039603	1.81772	Up
	ENPP2	0.000973921	0.00832899		Down
	ERC2	1.44e-07	0.00643813		Down
	ERGIC1	1.57e-05	0.00680341	1.80276	Up
	ERO1L	2.54e-07	0.00624901		Up
	ERRFI1	1.38e-07	0.00712273		Up
	EVL	7.89e-05	0.00165629		Down
	EZR	1.21e-05		1.70734	Up
	F13A1	4.1e-08	0.00112992	-1.81332	Down
	FAM101B	9.77e-07	0.000886489	-1.6328	Down
	FAM110B	0.000163957	0.00679189		Down
	FAM120AOS	9.76e-06	0.00526977		Up
	FAM198A	9.04e-06		1.59581	Up
	FAM219A	0.00625604		1.42323	Up
	FAM64A	1.52e-06	0.00760345		Down
	FAM83A	7.27e-05	0.00488503		Up
	FCER1G	2.35e-05		-1.6274	Down
	FCGR1B	0.000165206	0.0043082		Down
	FGF13	2.39e-05	0.00647709	-1.5968	Down
	FKBP2	0.00273007		1.43642	Up
	FLJ00418	5.69e-09	0.00947056		Up
	FLNB	3.84e-07	0.00662605		Up
	FLT1	3.61e-28	3.1e-06	2.75608	Up
	FOLR2	0.000108662		-1.59721	Down
	FPR1	7.58e-05		-1.76767	Down
	FSTL3	6.41e-21	5.95e-05	2.03729	Up
	GALE	0.00147804		1.44381	Up
	GAPDH	1.96e-06	0.00529711		Up
	GBA	1.29e-09	0.000108059	1.73254	Up
	GDPD4	7.42e-05	0.00712273		Down
	GFOD2	3.41e-05		1.74495	Up
	GLB1	9.95e-05	0.00355612		Down
	GLRX	0.000153708		1.44131	Up
	GOLGA6L6	0.000511227	0.00142583		Up
	GPIHBP1	2.44e-10		1.52206	Up
	GPR45	1.17e-05	0.00947056		Up
	GSE1	1.46e-05	0.0068561	1.55893	Up
	GUCA2A	1.64e-06		1.49906	Up
	HADH	0.00792108		-1.19636	Down
	HAVCR2	0.00149271		-1.46127	Down
	HCAR3	2.6e-06	0.00662605		Up
	HCK	9.37e-05	0.00645312		Down
	HEXB	9.72e-09	0.00825721	1.58151	Up
	HMHA1	2.96e-13	0.000989709	1.93259	Up
	HNMT	0.000502491		-1.6981	Down
	HS6ST2	5.52e-06	0.00282845	-1.78475	Down
	HTRA1	4.53e-21	8.47e-06	2.25037	Up
	HTRA4	3.61e-28	3.12e-06	2.04218	Up
	IDH1	4.96e-10	3.1e-06	-1.51235	Down
	IL8	1.22e-05	0.000213641		Up
	ILDR2	0.00163354		1.30202	Up
	ILVBL	1.82e-06		1.9232	Up
	INHA	1.32e-23	1.6e-05	2.27032	Up
	INHBA	4.53e-21	0.00163986	1.86329	Up
	INPP5B	0.000142141	0.003874		Up
	IQSEC1	0.000972369		1.56903	Up
	IRF2BPL	0.00769848		1.55279	Up
	ITGA5	2.05e-09	0.000539053	1.61691	Up
	KCNF1	1.86e-12	0.00165629		Up
	KISS1R	3.9e-08	0.00056146		Up
	KLHL42	0.00292214		-1.61533	Down
	KRT19	8.11e-09		1.54716	Up
	KRTAP26-1	7.63e-16	6.31e-08		Up
	LAMA2	1.24e-05	0.00624901		Down
	LAMB1	2.25e-06	0.00825588		Down
	LEP	1.82e-22	1.04e-06	2.3383	Up
	LHFP	0.000316504	0.00958531		Down
	LIMCH1	2.11e-10	0.00624901	1.48741	Up
	LIMS1	0.000266212	0.00678162		Up
	LONRF2	4.23e-09	0.000144733		Down
	LPAR5	3.58e-05	0.00712273		Down
	LY6D	4.74e-16	0.0039603	1.6668	Up
	MAP7D2	0.00010514	0.00804961	-1.66586	Down
	MAST4	7.4e-06	0.00359053	1.54616	Up
	MCM6	0.00693427		-1.21398	Down
	MED13L	0.000195713		1.59281	Up
	METTL7A	0.000168501	0.00833449		Down
	MFAP5	1.1e-05		1.71526	Up
	MICAL3	1.92e-06		1.5364	Up
	MIDN	0.000359994		1.59241	Up
	MIF	9.96e-06	0.0095778		Up
	MOCS2	9.29e-05	0.00720877	-1.44636	Down
	MORC4	3.05e-05	0.0028573		Down
	MPP1	0.000612774		-1.57406	Down
	MYH10	6.41e-05	0.00662605		Down
	MYO7A	9.34e-05	0.00681195		Down
	MYO7B	2.92e-23	1.38e-06	2.26885	Up
	NCKAP1L	0.000222112		-1.69266	Down
	NDRG1	1.64e-12	0.000560233	1.68961	Up
	NEK11	5.94e-14	0.000228516	1.85818	Up
	NEURL1	5.64e-11	0.0043082	1.73114	Up
	NFATC2	0.00101715		-1.56902	Down
	NFKBIZ	0.000126627	0.0080823		Up
	NPL	0.000277146		-1.41629	Down
	NTN4	6.32e-07	0.00197564		Down
	NTRK2	2.54e-20	3.64e-05	1.89574	Up
	OCRL	2.62e-05	0.00748526		Up
	OSR1	3.73e-05	0.00926365		Down
	P4HA1	2.32e-06	0.0080823		Up
	PAM	0.000222182		1.44731	Up
	PAPPA2	2.67e-20	0.00523742	1.84399	Up
	PC	2.35e-06	0.00338294	-1.61335	Down
	PDK2	2.49e-05	0.00488503		Down
	PDLIM2	0.000216802		1.54506	Up
	PDZD7	1.92e-12	0.00579678	1.82222	Up
	PGD	0.00115455		-1.24927	Down
	PHYHIP	3.01e-15	6.04e-05	1.60094	Up
	PIWIL4	1.49e-06	0.00291672	-1.53615	Down
	PJA1	5.22e-05	0.00873615	1.48789	Up
	PLA2G16	2.41e-09	0.00232609	1.91798	Up
	PNCK	4e-19	0.00221235	1.49824	Up
	PPL	2.1e-12	2.53e-05	1.9429	Up
	PPP1R12C	0.000106471		1.75264	Up
	PPP1R1C	4.41e-10	0.00286213		Up
	PRDX6	0.000202661	0.00662605		Up
	PROCR	5.87e-14	0.000258614	2.00054	Up
	PRSS54	5.64e-11	5.95e-05	1.6749	Up
	PTPN9	0.0039938		-1.53022	Down
	PVRL4	1.91e-12	0.00704167	1.59225	Up
	QPCT	3.25e-15	0.00281873	2.10828	Up
	RAB3IL1	5.51e-06	0.00282845	-1.47143	Down
	RASSF4	1.22e-05	0.00624901	-1.62989	Down
	RASSF6	9.67e-05		-1.6373	Down
	RASSF7	1.49e-06	0.00870034		Up
	RCAN1	3.2e-06	0.00238751	-1.73426	Down
	RDH13	2.56e-10		1.50911	Up
	RHBDD2	9.2e-07	0.00117994	1.66574	Up
	RP11-211G3.3	6.8e-12	5.95e-05		Up
	RP11-986E7.7	4.54e-09	0.00124789		Up
	RUSC2	2.47e-05	0.00237761		Up
	S100A16	0.000841173	0.00941874		Up
	S100A6	4.85e-05		1.58162	Up
	SASH1	2.89e-10	0.00197564		Up
	SASH3	6.13e-06	0.00189575	-1.67989	Down
	SBSPON	6.43e-05	0.00720602		Down
	SCARB1	5.76e-07	0.00600838	1.90378	Up
	SCN11A	7.27e-05	0.00562716		Down
	SCN7A	1.98e-06	0.00624901		Down
	SCUBE2	7.24e-08	0.00258239		Down
	SDC3	1.34e-05	0.00281789		Up
	SEL1L3	3.66e-05	0.00338294	-1.53912	Down
	SERPINA3	3.72e-14	3.33e-06		Up
	SFXN3	3.91e-10	0.00044352	1.79846	Up
	SH3PXD2A	2.65e-14	3.16e-06	2.56762	Up
	SIGLEC6	3.97e-11	0.00119672		Up
	SIPA1L1	0.000100102		1.52985	Up
	SLAMF1	1.11e-19	0.00217008	-1.87369	Down
	SLC16A3	9.2e-07		1.70372	Up
	SLC1A6	8.46e-11	0.00282761		Up
	SLC27A2	1.91e-06	0.00114198	-1.36848	Down
	SLC28A2	1.38e-06	0.00873615		Down
	SLC35D1	1.13e-06	0.00056146	-1.61862	Down
	SLC6A6	2.86e-06		1.2816	Up
	SLC6A8	1.5e-12	0.00109028	1.55774	Up
	SLC9A9	1.16e-07	0.000702332	-1.72476	Down
	SLCO2A1	3.46e-12	0.00219517	1.86513	Up
	SMAGP	5.84e-05	0.00173382		Down
	SMIM5	1.17e-05		1.58528	Up
	SNAI1	5.78e-05		1.60792	Up
	SNTB1	8.55e-05	0.00539028		Down
	SNX18	1.17e-05	0.00281873	-1.66022	Down
	SPAG4	2.13e-16	0.000608435	1.73761	Up
	SRPX	0.00023093		-1.34533	Down
	SSFA2	0.000128568		1.5096	Up
	STEAP3	4.57e-05	0.00523742		Down
	STX1A	7.06e-07	0.00112992	1.2912	Up
	SYDE1	3.54e-12	0.000661181	1.63428	Up
	SYN3	8.27e-06	0.0032013		Up
	TBC1D28	8.87e-18	0.00056146		Up
	TECR	5.16e-05		1.61653	Up
	TENM4	3.45e-09	0.00886333		Up
	TET3	1.75e-07	0.0044861	1.32423	Up
	TFCP2L1	0.000125027	0.00647709	-1.50632	Down
	TGFB1	1.91e-06		1.83609	Up
	TGFBR2	3.77e-05	0.00720877		Down
	TIMP3	2.77e-06	0.00163986		Up
	TMEM132C	1.31e-05	0.0095778		Down
	TMEM173	0.000426319	0.00647709		Down
	TMEM179B	0.0002156	0.00870034		Up
	TNFAIP8L1	4.29e-06	0.00124863		Up
	TNFAIP8L2	3.23e-05	0.00712273		Down
	TP53I11	0.00491318		-1.31795	Down
	TPBG	6.44e-16	6.09e-05		Up
	TPI1	5.78e-05	0.00947056		Up
	TRIP10	5.99e-06	0.00678162		Up
	TRPM2	1.87e-05	0.00312887		Down
	TYRO3	1.87e-05	0.00526977		Down
	ULBP1	7.12e-06	4.69e-05		Up
	VAV1	2.97e-06	0.00281873		Down
	VSIG4	4.78e-08	0.00109028		Down
	VWCE	4.6e-13	0.00076883		Up
	WLS	7.7e-09	9.7e-05		Down
	WNT3	0.00025249	0.00531444		Down
	ZBED6CL	0.00388281		1.27928	Up
	ZNF773	4.36e-09		1.61137	Up
	ZNF813	7.42e-05	0.00402941		Up
	ZYG11A	1.65e-08		2.0021	Up
IUGR	Gene Symbol	DESeq2 (BH adjusted p-value )	edgeR (BH adjusted p-value )	ALDEx2 (effect size)	Direction of effect
	AC144568.2	1.06e-05		1.44068	Up
	AL645730.2	0.00465364	0.00247872		Up
	ANP32A	0.00043985	0.00184614		Down
	AP000974.1	0.00158558	0.00446985		Up
	ARHGAP29	0.00981419		-1.94922	Down
	ARL15	0.00119259		-1.53674	Down
	BMP1	0.000403184	0.00041933		Up
	C1QTNF6	8.33e-05		1.53468	Up
	C5orf27	1.48e-07	0.000889594		Up
	CALHM2	0.00111342	0.00374064		Up
	CALM2	0.00358966		-1.83263	Down
	CCDC25	0.00728687		-1.30794	Down
	CDV3	0.00536092		-1.69864	Down
	CEACAM19	3.41e-06		1.57793	Up
	CEACAM7	2.25e-22	6.23e-05		Up
	CERCAM	0.00287532		1.57614	Up
	CFL2	0.000104178		-1.61387	Down
	CHD3	0.00884134		1.42447	Up
	CILP	0.000684019	0.00049001		Up
	CLSTN3	0.00069872	0.00184614		Up
	CLTB	1.43e-06	2.38581e-05	1.97229	Up
	CSNK1E	0.000189857	0.00319703		Up
	CST6	3.81e-17		1.81562	Up
	CTD-2583A14.10	8.66e-05	3.74064e-05	1.60538	Up
	CYorf17	0.00359395	1.40576e-05		Down
	DACH1	0.000324972	0.00425086		Down
	DGKZ	0.000282512		1.89809	Up
	DSN1	0.000984483	0.000459691		Down
	DVL1	0.000435813		1.91279	Up
	EIF3E	0.00011965		-2.04952	Down
	EXOC6	0.00237856		-2.17604	Down
	EXPH5	0.00411073	0.00292356		Up
	F13A1	0.000860484		-1.77348	Down
	FABP5	0.00805503	0.00208618		Down
	FAM101B	6.68e-05	8.70645e-05	-1.40806	Down
	FAM134B	0.0015705		-1.52546	Down
	FAM26D	1.27e-05	0.000221706		Down
	FAM83F	0.00198965	0.004323		Up
	FANCL	4.67e-05	0.000221706		Down
	FAT2	0.000121493	0.00238581		Up
	FBXL5	6.01e-05	3.74064e-05		Down
	FGF13	3.62e-09	4.38e-06	-1.69363	Down
	FSTL3	4.99e-13	4.79905e-06		Up
	FUT3	3.39e-07	2.12072e-05		Up
	GABRP	0.00017588	0.000286328	1.31312	Up
	GLRX	0.000146013	0.000319077		Up
	GPAM	0.000284003	0.000238581		Down
	GPR34	1.07e-09	2.94619e-06	-2.01862	Down
	GSR	0.00043985	0.000302068		Down
	HAPLN3	0.000119575	0.000374064		Up
	HMGN2	0.000108874		-1.83029	Down
	HPGDS	8.18e-06	0.00868177		Down
	HTRA1	7.49e-07		1.5398	Up
	IDH1	0.00011965		-1.61146	Down
	ILDR2	0.000650432	0.000292356		Up
	INHA	3.65e-13	2.21706e-07		Up
	ITGA5	5.05e-06	6.32379e-05		Up
	KAZN	0.000286876	0.000335861		Up
	KIAA1328	0.000389777	0.00279989		Up
	KIF17	0.000251686		1.35074	Up
	LANCL1	0.00583176		-1.85833	Down
	LIX1L	0.00191403		-1.70757	Down
	LPCAT1	0.00682667		1.22236	Up
	LPHN2	0.0029979		-1.6209	Down
	MAF	0.00163293		-1.49599	Down
	MAP7D2	0.000752327		-1.2903	Down
	MED21	0.000642743		-1.51179	Down
	MEOX2	0.00176822	0.000154057		Down
	METTL7A	0.000395854		-1.49976	Down
	MOK	3.79e-09	9.15e-05	1.73137	Up
	MPRIP	0.00486889		1.70475	Up
	MS4A4E	1.43e-05	8.18e-05		Up
	MUC1	1.77e-11		1.66429	Up
	MYH10	0.00011025	3.35e-05		Down
	NEURL1	6.67e-07	8.17e-05	1.64212	Up
	NFATC2	0.00380148		-1.67687	Down
	NOS2	1.11e-05	1.17e-06		Up
	NPAS2	0.000316448	2.79e-05		Up
	NPL	0.0014708		-1.40742	Down
	NTF4	2.47e-06	0.000104413		Up
	ODF3B	4.3e-07		1.4391	Up
	PBX1	0.00163293	0.000233739		Down
	PDE3B	0.00149533		-1.48382	Down
	PIGF	0.00486889		-1.65218	Down
	PITPNM2	0.000500353	3.94e-05		Up
	POLA1	0.000305474	9.71e-05		Down
	PPME1	4.08e-05	3.86e-06		Up
	PRKG1	0.00175484		-1.54375	Down
	PROSC	0.00131815		-1.44461	Down
	PTDSS1	0.000752327	5.82e-05		Down
	PTGFRN	8e-05	0.000206232		Up
	PTPRF	0.000356577	0.000180847		Up
	PWWP2B	0.00108332		1.44918	Up
	QSOX1	4.99e-13	7.98e-11	1.63644	Up
	RANBP17	0.000166207		-1.44851	Down
	RBBP7	0.00596857		-1.26265	Down
	RBMS3	0.00772457		-1.54561	Down
	RBPJ	0.00896214		-1.60377	Down
	RHOD	0.0001674		1.39354	Up
	RHOF	0.000119575		1.47418	Up
	RP11-307N16.6	0.000125253	4.72e-05		Up
	RP11-544M22.13	0.00545397		1.51193	Up
	SATB1	0.00473648		-1.5595	Down
	SCN7A	1.78e-06		-1.70206	Down
	SEMA6D	0.00386777		-1.4911	Down
	SFT2D2	0.00130649	0.000229015		Up
	SH2D5	5.58e-05	0.000114339	1.3751	Up
	SH3BGRL	8.72e-06		-1.97977	Down
	SH3BGRL2	0.00910421		-1.64504	Down
	SLC1A6	9.98e-15	1.07e-08		Up
	SLC22A4	0.00130275	8.92e-05		Up
	SLC26A2	0.000429768		-1.59305	Down
	SLC35D1	0.000201983		-1.7299	Down
	SLC7A8	0.000783661	0.00018589		Up
	SLC9A9	0.00118523		-1.51968	Down
	SLCO2A1	8.18e-06	0.000235559		Up
	SMIM5	1.08e-06	2.55e-05	1.47657	Up
	SMIM6	4.08e-05		1.41364	Up
	SNX2	4.08e-05	4.37e-05	-1.64446	Down
	SNX2	4.08e-05		-1.64446	Down
	SPATA13	0.0042537	0.000147924		Up
	SRSF5	0.00473648		1.4757	Up
	STAT5A	0.00011502	4.42e-05		Up
	STXBP6	0.00539752		-1.61327	Down
	SYCP2	0.00133604		-1.59509	Down
	TCHH	0.000104178	1.57e-05		Up
	TFAP2E	0.000488239	0.000254093		Down
	TGFB1	3.18e-09	8.49e-05	2.00422	Up
	TGM2	0.00108332	0.00015589		Up
	TLR1	0.000302761		-1.35341	Down
	TLR7	0.00715704		-1.27996	Down
	TM4SF18	0.00540197	0.00015545		Down
	TMC6	4.19e-05	0.00010888		Up
	TMEM132A	0.000422309	0.000153714	1.31518	Up
	TMEM184A	0.000531399		1.40942	Up
	TOX	0.00276859	9.39e-05		Down
	TRMT5	0.00312781		-1.23781	Down
	UQCRB	0.00359395		-1.68936	Down
	VANGL2	0.00205281	9.21e-05		Down
	VARS2	8.18e-06	3.77e-06		Up
	VN1R2	6.68e-05	8.99e-05		Up
	VTCN1	1.72e-05	5.26e-08		Up
	VWCE	4.02e-08	0.000192243		Up
	ZBED6CL	0.000280567		1.51279	Up
	ZFYVE27	1.68e-06	7.83e-06		Up
PE + IUGR	Gene Symbol	DESeq2 (BH adjusted p-value )	edgeR (BH adjusted p-value )	ALDEx2 (effect size)	Direction of effect
	ABCD1	0.000202838	0.00736964	1.39426	Up
	ABHD3	3.92e-07	0.000229272		Down
	AC037459.4	1.75e-05	0.00308944	1.33881	Up
	AC117395.1	0.00167955	0.00634741		Up
	ACER2	4.21e-05	0.00771801		Up
	ACER3	0.000147023	0.00730968		Up
	ACKR2	4.03e-08	4.74e-05	1.91003	Up
	ACTA2	1.59e-05	0.00121536		Down
	ADAM10	2.03e-06	0.000180505		Up
	ADAM12	6.4e-12	1.02e-06	1.41082	Up
	ADAM2	3.04e-11	0.00031263		Up
	ADAMTS1	2.17e-05		-1.53681	Down
	ADAMTS5	0.000788262		-1.32296	Down
	ADH5	3.53e-05	0.00227784		Down
	AFAP1	2.61e-05	0.00476149		Up
	AGMAT	2.24e-06	0.00164651		Up
	AIF1	0.000145968		-1.58016	Down
	ALDH1A1	2.52e-08		-1.57105	Down
	ALPK3	1.22e-06	0.00450363		Up
	AMIGO2	0.000364991		-1.52688	Down
	ANKRD24	2.03e-07	0.00260243	1.66201	Up
	ANKRD9	2.26e-06	0.000462249		Up
	ANPEP	9.91e-09	0.000714865	-1.39393	Down
	ANXA4	4.9e-06	0.0042782		Up
	AP000349.1	0.000153948	0.00343471		Up
	AP3B2	3.78e-06	0.000270427		Up
	APLN	2.03e-07	0.00119005		Down
	APOL4	0.000381594	0.00368992		Up
	AQP1	7.66e-09	0.00304822		Up
	ARHGAP26	1.76e-05	0.000724156		Up
	ARHGAP9	2.2e-05	0.00990083	-2.17326	Down
	ARHGEF16	0.00109843	0.00970043		Up
	ARHGEF4	3.99e-13	0.00103111	1.68353	Up
	ARMS2	1.81e-29	1.83e-06	1.61093	Up
	ARNT2	4.93e-13		1.48845	Up
	ARRB2	0.000631924		-1.66589	Down
	ARSJ	3.42e-06		-1.62875	Down
	ASPHD2	7.37e-09	0.000278486		Up
	ATP8B4	8.05e-08	0.00195133	-1.76034	Down
	B3GALNT1	0.00219527		-1.47756	Down
	B3GNT2	6.13e-05	0.00622449	-2.08953	Down
	B4GALNT2	8.66e-14	0.00467436	1.28182	Up
	BCAR3	3.88e-05	0.00624066		Up
	BCAS4	0.00137681		-1.81202	Down
	BCL2L11	3.68e-08	4.56e-05	2.01299	Up
	BCL6	1.19e-10	5.49e-05	2.05146	Up
	BHLHE41	1.5e-09	6.86e-05	-1.32473	Down
	BICC1	1.33e-05		-1.66796	Down
	BIN1	4.3e-05	0.00880886	-1.90638	Down
	BLOC1S4	3.99e-05	0.00763474		Up
	BLVRA	2.19e-05	0.00283256		Down
	BMP4	8.05e-08	0.00163572	-2.17035	Down
	BMX	1.13e-05	0.00145577		Down
	BNC2	0.000799038		-1.47151	Down
	BTNL9	8.99e-15	0.0009274	2.52543	Up
	BZW2	1.54e-05	0.00308944	1.75016	Up
	C10orf128	1.88e-05		-1.66434	Down
	C10orf90	1.22e-09	3.93e-05	1.41598	Up
	C12orf75	1.62e-12	3.25e-05	2.10119	Up
	C14orf37	2.34e-08	0.00233337		Up
	C18orf54	0.000102265	0.00311504		Up
	C1QA	0.000214806		-1.5059	Down
	C1QTNF6	1.09e-12	1.7e-09		Up
	C2	2.14e-09	6.82e-05	-1.88959	Down
	C3AR1	3.14e-07	0.000523907	-1.75151	Down
	C8orf58	2.11e-05	0.00647089		Up
	CA8	3.53e-05	0.00962286		Down
	CADM3	1.01e-13	0.00774237	-1.56064	Down
	CALHM3	0.000435006		1.36896	Up
	CALM1	7.09e-08	0.000565971		Up
	CARD16	0.00152853		-1.60786	Down
	CARKD	0.00313005		1.62691	Up
	CASP1	3.93e-06	0.00112592	-2.41718	Down
	CBLB	3.04e-07	0.000310113		Up
	CCDC113	2.21e-13	1.27e-08	1.87813	Up
	CCDC147	7.16e-07	0.000266295		Up
	CCDC149	8.42e-06	0.00247498	-1.6448	Down
	CCDC152	0.000612234		-1.71345	Down
	CCDC183	2.68e-16	2.81e-06	1.81726	Up
	CCDC94	8.91e-07	0.00031263	1.35875	Up
	CCDC96	1.59e-07	0.000159489		Up
	CCL28	7.9e-06	0.000332774		Up
	CCR7	4.14e-06		1.42806	Up
	CCSAP	7.55e-08	0.00112592		Up
	CD163	2.94e-07	0.00176354		Down
	CD200R1	5.06e-05		-1.6626	Down
	CD28	6.12e-05		-1.61502	Down
	CD33	0.000293476		-1.72325	Down
	CD4	0.000188518		-2.13653	Down
	CD53	6.36e-06	0.00697706		Down
	CD63	0.000902107		1.68261	Up
	CDA	1.39e-08		1.85238	Up
	CDK7	0.000419736	0.00539404		Down
	CFL2	0.000242306		-1.64271	Down
	CGB	5.64e-06		1.39568	Up
	CHAD	0.00213939		1.63204	Up
	CHPT1	4.27e-08	1.17e-05		Down
	CLDN6	1.8e-08	0.00241545	1.63557	Up
	CLDN9	3.57e-13	0.00302044	2.01848	Up
	CLEC2B	0.0021891	0.00808748		Down
	CLIC3	0.00519626		1.23371	Up
	CLIP4	1.12e-05	0.000470163		Up
	CLTB	0.000820327		1.71231	Up
	CORO1A	8.53e-08	0.00024321	-1.89861	Down
	CORO2A	4.84e-10	0.000384399	1.5932	Up
	CP	2.72e-07		1.27182	Up
	CPQ	3.32e-05	0.00322686	-2.01963	Down
	CPXM1	0.000475078		-1.59453	Down
	CRH	2.79e-29	3.17e-08	1.64647	Up
	CRIPAK	0.00123681	0.00931247		Up
	CRYBB1	0.000153948		-1.7226	Down
	CSF1	9.76e-05	0.00990083	-1.73909	Down
	CSF2RB	4.69e-06	0.00364598	1.88688	Up
	CSNK2A2	4.54e-05	0.00694831	1.87626	Up
	CSRP2	0.000459006	0.0045568		Down
	CST6	1.11e-21	7.34e-05	2.07497	Up
	CTB-60B18.6	1.49e-05		1.33755	Up
	CTSC	4.27e-08	0.000103243	-1.96681	Down
	CTTNBP2	0.000108952		-1.45646	Down
	CXXC5	0.00808056		1.22258	Up
	CYBB	4.63e-09	0.000337446	-1.61238	Down
	CYP11A1	5.17e-07	0.000813306	1.66038	Up
	CYP26A1	8.38e-11	0.000209088		Up
	CYP8B1	7.67e-05	0.00662573	1.51257	Up
	CYTH4	0.000280123		-1.76763	Down
	DCN	0.00395371		-1.7984	Down
	DDA1	0.000253009	0.00807658		Up
	DDR1	1.85e-06	0.00098243	1.65562	Up
	DGKZ	2.1e-06	0.000532663	1.94085	Up
	DIO2	2.84e-18	1.25e-05	1.82426	Up
	DLG2	1.65e-07	0.000658857		Down
	DNAH11	5.88e-08	0.00311504		Up
	DNM2	1.83e-07	0.000436806	2.01003	Up
	DOCK2	9.69e-05		-1.7552	Down
	DOK3	2.22e-05		-2.19598	Down
	DOPEY2	0.000146497	0.00539857		Up
	DPYSL3	0.00380508		-1.60923	Down
	DSCR4	4.06e-08	0.00401755	1.5715	Up
	DYRK4	0.00349861		-1.5943	Down
	EAF1	0.00508372		1.40483	Up
	EBI3	4.38e-13	1.93e-06	1.79467	Up
	ECI2	0.00114827	0.00821053		Down
	EDEM2	1.31e-05	0.00333736	2.14718	Up
	EDIL3	4.6e-07	0.00368992	-1.49111	Down
	EFHD1	2.92e-08	0.000485336	1.67919	Up
	EFNB1	0.00104771		1.5578	Up
	EFS	0.00679265		1.35077	Up
	EGFL6	0.00325554		-2.0617	Down
	EIF4H	0.0031897		1.61205	Up
	ELL	0.00994036		1.29103	Up
	EML6	0.00213187		-1.32251	Down
	ENG	1.33e-20	2.75e-10	2.31417	Up
	ENTPD1	0.00038878		1.46603	Up
	EPHA1	9.82e-05		1.56684	Up
	EPS8L1	1e-06	0.000674391		Up
	ERGIC1	2.73e-06	0.00146294	1.72911	Up
	ERO1L	9.41e-07	0.00946539	1.51242	Up
	ERRFI1	2.32e-07	0.00732429		Up
	EZR	0.000153102		1.83262	Up
	F13A1	6.99e-11	6.87e-05	-2.08273	Down
	F3	7.9e-05		-1.46081	Down
	FAM101B	1.35e-10	2.13e-05	-2.30307	Down
	FAM105A	1.72e-05	0.00778341		Down
	FAM120A	0.00229911		1.56144	Up
	FAM120AOS	1.47e-06	0.000417756	1.58853	Up
	FAM124B	0.000474037	0.00970043		Up
	FAM129B	0.00512093		1.30271	Up
	FAM156A	4.99e-07	0.000126131		Up
	FAM156B	6.02e-07	0.000103243		Up
	FAM168B	0.00148913		1.60734	Up
	FAM198B	1.82e-08	0.000880605		Down
	FAM20A	2.23e-06		-1.80297	Down
	FAM26D	5.53e-09	0.00227784		Down
	FAM46A	9.14e-05	0.00482444		Up
	FAM63B	0.000329435	0.00721683		Up
	FAP	0.00183765		-1.48783	Down
	FBXO22	8.43e-06	0.00709825	1.6415	Up
	FCER1G	2.52e-08	0.000371274	-2.16985	Down
	FGD6	0.00573295		1.7407	Up
	FGF10	5.32e-10		-1.65276	Down
	FGF13	0.00102597		-1.78251	Down
	FGL2	2.6e-09	0.000114236	-1.35524	Down
	FILIP1L	0.00194931		-1.40541	Down
	FKBP2	3.34e-05	0.00275657	1.34118	Up
	FLNB	2.59e-07	0.00691408	1.43721	Up
	FLT1	9.98e-31	1.7e-09	3.01001	Up
	FMN1	2.31e-06	0.000459277	1.62467	Up
	FMNL1	0.000276373		1.19893	Up
	FOLR2	1.34e-06	0.00712608	-2.23721	Down
	FOXJ3	7.55e-05		1.86468	Up
	FOXRED2	0.0027453		-1.508	Down
	FPR1	0.000269349		-2.14128	Down
	FSTL3	8.04e-28	0.000159489	1.92221	Up
	FZD5	0.000140582	0.00302602		Down
	GABRP	0.00061827		1.31343	Up
	GALE	0.000319584		1.28644	Up
	GAS1	6.02e-07		-1.83079	Down
	GATA3	6.55e-05	0.00784198	1.45147	Up
	GBA	1.87e-09	0.0047727	1.87799	Up
	GFOD2	5.14e-06	0.00143148	1.57433	Up
	GJA1	0.000365775		-1.97189	Down
	GLB1	0.00115213		-1.50897	Down
	GLG1	0.00658008		1.39781	Up
	GLIS3	2.34e-08	0.00345651	1.70571	Up
	GLRX	2.25e-06	0.000802161	2.10579	Up
	GNA15	3.16e-07	0.000680676	-2.13228	Down
	GNG2	9.06e-06		-1.638	Down
	GPIHBP1	1.43e-10		1.62839	Up
	GPT2	4.74e-09	0.000275432		Up
	GRHL1	0.000124536		1.70326	Up
	GRIN2C	4.25e-05		-1.4903	Down
	GSE1	3.8e-06	0.000724156	1.76713	Up
	GSR	0.0010774		-1.36413	Down
	H1F0	0.00649762		1.83328	Up
	HAVCR2	0.000413667		-1.43725	Down
	HBEGF	8.98e-05		-1.50712	Down
	HCK	4.56e-05		-1.9836	Down
	HCST	0.00012233		-1.93886	Down
	HEXB	5.42e-12	8.02e-05	2.51776	Up
	HHEX	9.36e-05	0.00368992		Down
	HK2	6.41e-12	0.00557602		Up
	HMGB3	0.000110102		1.47616	Up
	HMHA1	1.62e-12	6.69e-05		Up
	HNMT	0.000195917		-1.78999	Down
	HPGDS	2.33e-08	0.00104124		Down
	HSD17B2	0.00335214		-1.52578	Down
	HSD3B1	0.00549599		1.30918	Up
	HSPA12B	0.000631924	0.00933318		Up
	HTRA1	8.79e-16	0.000119624	2.23106	Up
	HTRA4	1.16e-33	1.24e-11	2.5357	Up
	ICK	0.000117964	0.00419724		Up
	IDH1	4.03e-08	2.78e-05	-1.74943	Down
	IGDCC4	1.28e-05	0.000552561		Up
	IGSF3	1.14e-06	0.00098243	1.73496	Up
	IHH	0.000158671	0.00469879		Up
	IL12RB2	2.6e-08	0.00240553	-1.65822	Down
	IL1RAP	3.25e-06	0.00377482	1.53401	Up
	IL20RA	4.61e-06	0.00409515		Up
	IL2RB	1.29e-06	0.0010587		Up
	ILDR2	2e-05	0.00306723	1.72403	Up
	ILVBL	1.43e-10	8.79e-07	1.54011	Up
	IMPA2	0.00403952		1.57558	Up
	INHA	5.5e-26	7.22e-08	2.27015	Up
	INHBA	2.27e-21	7.04e-06	1.88503	Up
	INPP5B	0.00510844		1.57779	Up
	INSIG1	1e-08	7.03e-05		Up
	INSL4	0.000108872		1.29661	Up
	IQSEC1	0.000593101	0.00736964		Up
	ITGA5	1.55e-07	0.000180505	1.79153	Up
	ITGAM	2.67e-07	0.000360351	-1.82818	Down
	KCNF1	5.66e-26	2.31e-07		Up
	KCNJ5	1.21e-05		-1.92327	Down
	KCNQ1	6.1e-05	0.00510956	-1.67781	Down
	KIAA0226L	1.1e-07	0.000523907		Down
	KIF17	1.71e-07	0.00495803	1.81587	Up
	KIF2A	1.1e-07	0.00107563		Up
	KL	0.00902211		-1.43929	Down
	KRT15	0.000117983	0.00438915		Up
	KRT19	2.39e-08	0.00233337	1.35541	Up
	LAD1	0.00526039		1.14862	Up
	LAIR1	2.25e-06	0.00572298	-1.69222	Down
	LAMA2	0.000326549		-1.87215	Down
	LAMC1	9.05e-05		-1.7742	Down
	LARGE	5.39e-05	0.00184031		Down
	LARP4B	0.000668468	0.00516462		Up
	LCP2	1.49e-05	0.00119864	-1.97775	Down
	LEP	4.17e-25	2.75e-06	2.17959	Up
	LFNG	4.55e-05	0.00131511		Up
	LHX6	0.00307461	0.00933073		Up
	LIMCH1	1.46e-13	1.26e-06	1.58863	Up
	LIMD1	2.34e-08	0.00014261		Up
	LIMK1	0.00112223		1.85786	Up
	LPAR5	1.86e-06	0.00202615	-1.85752	Down
	LRIG3	0.000109742	0.00712012		Down
	LRP3	0.00182075		-1.80539	Down
	LRRC1	2.09e-07	0.00308944		Up
	LRRC4	1.87e-09	0.000209088	-1.72524	Down
	LTF	1.4e-13	0.00771801		Up
	LY6D	2.43e-15		1.55343	Up
	LYN	1.58e-06	0.000921709		Up
	LYVE1	4.15e-08	0.000539974	-1.88682	Down
	MAF	3.14e-06	0.00184031	-1.96198	Down
	MAFF	1.57e-07	5e-05		Up
	MAFK	1.54e-06	0.000101138		Up
	MAN1A1	0.00688604		-1.44536	Down
	MAN1C1	1.69e-08	3.98e-05	1.40098	Up
	MAP3K3	0.00664749		-1.37783	Down
	MAP4	0.00936283		-1.29492	Down
	MAPK13	0.00265816		1.61513	Up
	MAST4	2.3e-05	0.00520552	1.88263	Up
	MAT2A	0.00465475		-1.77905	Down
	MATN2	0.00929708		-1.80304	Down
	MBD2	0.000373809		1.72007	Up
	MCFD2	0.000255451	0.00993914		Up
	MCM6	6.74e-05	0.00189102		Down
	MED12L	3.16e-07	3.65e-05		Up
	MED13L	0.00105053		2.07936	Up
	MEGF10	1.71e-07	0.000327115		Down
	METTL7B	0.000273156		-1.66767	Down
	MFAP5	4.9e-10	1.25e-05	2.22083	Up
	MICAL3	4.52e-06	0.00437238	1.48744	Up
	MKNK1	0.00176122		-1.60802	Down
	MMP11	8.24e-05	0.00202615		Up
	MORN3	6.06e-05		1.35616	Up
	MPZL1	0.000146784	0.00409515		Down
	MRC1	1.02e-07	0.00092184	-1.63965	Down
	MRC1L1	2.37e-07	0.00098243	-1.57063	Down
	MS4A6A	1.06e-05	0.00308944	-1.75606	Down
	MTMR4	1.13e-09	3.35e-06	1.47216	Up
	MYO15A	5.8e-07	0.000258956		Up
	MYO7B	5.57e-21	2.67e-07	2.3193	Up
	N4BP3	1.56e-05	0.00714613		Up
	NCCRP1	4.32e-11	7.74e-05	1.88314	Up
	NCKAP1L	7.8e-07	0.00196925	-1.71016	Down
	NCSTN	0.00990843		1.83679	Up
	NDRG1	5.17e-11	9.16e-05	1.46796	Up
	NEK11	4.06e-13	0.000214008	1.68912	Up
	NEURL1	2.78e-09	0.00031263	1.8342	Up
	NFASC	3.12e-15	0.00265057	-1.37189	Down
	NFATC2	0.000963256		-1.6063	Down
	NLRP2	0.00523547		2.12472	Up
	NMUR1	2.19e-05	0.00146294		Up
	NOG	3.66e-10	0.00031263		Up
	NOS2	2.79e-05	0.00420281		Up
	NPL	3.31e-05		-1.57591	Down
	NR2F1	3e-06	0.00691408		Down
	NRIP1	2.2e-06	0.00333736		Up
	NRP2	5.84e-05	0.00732429		Down
	NTF4	0.000150448		1.71376	Up
	NTRK2	3.64e-26	2.74e-08	2.08188	Up
	NUDT16	0.00569158		-1.63415	Down
	OAT	0.000346314	0.006523		Down
	OCRL	2.31e-05	0.00392466	1.8107	Up
	ODF2L	3.35e-05	0.000982257		Up
	OLAH	2.39e-05	0.00125466		Up
	OLFML2B	0.000317505	0.00664246		Down
	OLFML3	8.39e-12		-2.0088	Down
	OR2T33	0.00048569	0.00697706		Up
	OR2T8	2.74e-05	0.00697706		Up
	OSR1	4.15e-08	0.00317692	-1.62525	Down
	PADI1	1.33e-13	1.34e-05		Up
	PAFAH2	3.43e-05	0.000310113		Up
	PAK3	1.36e-07	0.000103243		Up
	PAM	1.09e-10	1.28e-06	1.58933	Up
	PAPPA2	4.59e-14	8.65e-05	1.82458	Up
	PCDH17	0.000689696	0.00176555		Down
	PDGFC	0.00332408		-1.70699	Down
	PDPN	3.17e-05		-1.92799	Down
	PDZD7	4.23e-16	2.05e-06	1.88375	Up
	PDZRN3	6.64e-05		-1.74016	Down
	PGD	1.04e-06	0.000202414		Down
	PHKA2	0.00111632		1.50784	Up
	PHYHIP	1.07e-15	3.59e-06		Up
	PIK3AP1	5.22e-12	3.7e-07	2.14064	Up
	PIK3CB	8.2e-08	0.00014261	2.28875	Up
	PIK3CD	3.41e-05	0.00466569	-1.89619	Down
	PJA1	0.00011475	0.00421552		Up
	PLA2G15	3.53e-05	0.00147534		Down
	PLA2G16	5.19e-13	1.01e-06	1.60231	Up
	PLCB2	2.39e-05		-1.77253	Down
	PLCG2	0.00061827		-1.60895	Down
	PLD4	3.85e-06		-1.19882	Down
	PLEC	3.08e-07	0.000121854		Up
	PLEK	1.26e-05		-1.83792	Down
	PLEK2	2.58e-05	0.0024897		Down
	PLEKHA6	1.49e-09	4.03e-06	1.40655	Up
	PLTP	0.000148467		-1.51398	Down
	PMP22	1.59e-05		-1.73454	Down
	PNCK	5.39e-27	5.72e-09	1.93833	Up
	POR	0.000507606	0.00970043		Up
	PPIL2	0.000463699		1.4324	Up
	PPP1R1C	1.01e-14	1.85e-06		Up
	PRKCH	0.00247018		1.63782	Up
	PRKG1	0.00716524		-1.62342	Down
	PROCR	4.8e-16	6.51e-07	2.42733	Up
	PRPS2	0.00104466		-1.70134	Down
	PRRG1	2.32e-07	0.000656358	1.83164	Up
	PRRX1	2.23e-11		-1.77042	Down
	PRSS54	4.63e-11	3.46e-05	1.70469	Up
	PSG11	0.000543125		1.52299	Up
	PTDSS1	0.000705458	0.00691408		Down
	PTGS1	2.19e-05	0.00647861		Down
	PTPN9	0.00346371		-1.35344	Down
	PTPRF	0.000326549		1.32973	Up
	PTPRO	1.51e-06	0.00133544		Down
	PVRL4	1.68e-12	5.9e-05	1.81989	Up
	PYGL	0.0002669	0.00302602		Down
	QPCT	4.65e-17	2.12e-05	2.25132	Up
	QSOX1	7.5e-05		1.5185	Up
	RAB25	0.00104977		1.53919	Up
	RAB3IL1	2.78e-10	3.71e-05	-2.63731	Down
	RAB7L1	0.000202838	0.00368663		Down
	RAET1L	0.000128793	0.00970043		Up
	RALYL	1.46e-09		-1.54367	Down
	RASEF	4.75e-07	0.000247438	1.63895	Up
	RASSF7	2.29e-07	0.000424003	1.48445	Up
	RASSF8	2.22e-05	0.0074145	2.12995	Up
	RBP1	0.000135854		-1.52324	Down
	RCAN1	0.000104244	0.000672202		Down
	RCC2	0.000154481	0.00674178		Down
	RDH13	3.44e-16	5.72e-09	1.72535	Up
	RECQL5	0.000192948	0.00450363	1.44684	Up
	RFK	6.7e-06		1.6859	Up
	RGAG4	0.0030008		-1.48935	Down
	RGL1	0.000974205		-1.54354	Down
	RHBDD2	3.14e-06	0.000333338		Up
	RNF130	0.0073201		-1.35033	Down
	RNF223	2.43e-15	3.09e-06		Up
	ROR1	3.58e-05	0.00610368		Down
	RP11-211G3.3	2.66e-06	0.00364598		Up
	RP11-986E7.7	6.95e-15	7.64e-08	1.54664	Up
	RREB1	0.000267319		1.70145	Up
	RTN4RL1	9.97e-09	0.00396594		Down
	RTN4RL2	2.57e-05	0.00240053		Up
	RYBP	5.93e-07	6.14e-05		Up
	RYR1	1.56e-06		-1.70287	Down
	SAMSN1	7.19e-05		-1.51969	Down
	SASH1	3.91e-11	0.00014261	1.86056	Up
	SASH3	5.31e-05		-2.00785	Down
	SCARB1	4.9e-08	0.000823468	1.90387	Up
	SCN9A	2.8e-08		-1.74467	Down
	SCUBE2	1.06e-11	0.00970043	-1.76158	Down
	SDC3	2.35e-10	1.25e-06	1.67655	Up
	SEL1L3	0.00018125	0.00886683		Down
	SELE	1.66e-07	0.00043786		Down
	SELPLG	0.00523571		-1.61852	Down
	SEPP1	0.000848041		-1.95341	Down
	SERINC5	0.000299518	0.0032482		Up
	SERPINA3	1.76e-19	1.49e-10		Up
	SERPINF1	3.93e-06	0.00249599		Down
	SFT2D2	0.000522655	0.00437238		Up
	SFXN3	4.52e-15	1.28e-09	1.56746	Up
	SGPP1	0.00235942		1.37137	Up
	SH2D5	4.17e-07	6.13e-05	1.37934	Up
	SH3BP2	5.27e-06	0.00023659		Up
	SH3BP5	2.67e-13	3.75e-05	1.77569	Up
	SH3D21	5.93e-05	0.00153959	1.47134	Up
	SH3PXD2A	1.7e-09	0.000119784	2.21145	Up
	SHANK2	0.000468881		1.58241	Up
	SIGLEC1	0.000260604		-1.73072	Down
	SIGLEC6	1.19e-13	6.82e-05	1.55709	Up
	SIPA1L1	2.02e-06	0.000714892	1.58119	Up
	SLA	0.00480059		-1.44713	Down
	SLAMF1	4.81e-26	5e-05	-2.47945	Down
	SLC11A2	0.000751086		1.82007	Up
	SLC12A7	0.00552335		-1.78184	Down
	SLC16A10	3.39e-07		-1.67469	Down
	SLC16A3	6.17e-07	0.00302602	1.35665	Up
	SLC16A5	0.000804348		1.39999	Up
	SLC1A6	1.03e-14	0.00196925		Up
	SLC2A11	4.64e-05	0.00184031		Up
	SLC2A4	5.65e-05	0.00551038		Up
	SLC35D1	2.54e-06	0.000830892		Down
	SLC6A6	1.5e-08	8.23e-05		Up
	SLC6A8	1.13e-13	1.25e-05	1.53159	Up
	SLC7A1	1.87e-07	0.000270427		Up
	SLC7A7	7.08e-05		-1.72453	Down
	SLC9A9	7.88e-11	8.49e-06	-2.04467	Down
	SLCO2A1	6.96e-12	7.74e-05	1.91645	Up
	SLIT2	4.29e-05		-1.89608	Down
	SMARCA1	1.93e-07	0.000226263	1.40341	Up
	SMIM14	0.000218367	0.00763474		Up
	SMIM5	2.63e-08	7.36e-05	2.05803	Up
	SNX10	0.000110975		1.39039	Up
	SNX11	0.000995778	0.00639941		Down
	SNX18	3.92e-07	0.000148247	-2.13885	Down
	SNX20	0.00104644		-1.57329	Down
	SNX9	9.11e-06	0.00496583	1.51906	Up
	SORBS2	0.00265576		-1.7241	Down
	SOWAHC	2.19e-05	0.00375815		Up
	SPAG4	5.74e-16	0.000103243	1.68928	Up
	SPI1	3.46e-05	0.00779396	-1.96767	Down
	SPTLC3	2.51e-07	0.00171386		Up
	SREBF1	1.71e-09	7.4e-06	1.45779	Up
	SRPX	5.99e-09	0.00706764	-2.38365	Down
	SRSF5	2.15e-07	8.23e-05		Up
	SSFA2	4.02e-07	0.00107145	1.99717	Up
	ST3GAL1	0.000135854	0.00849126		Up
	ST6GAL1	0.000376775		-1.64311	Down
	ST8SIA6	3.16e-07		1.41286	Up
	STRA6	0.000673804	0.00737902		Up
	STS	3.9e-05	0.00368992		Up
	SYDE1	1.46e-13	2.75e-06	1.5534	Up
	SYK	5.7e-05	0.0047727	-1.49429	Down
	SYNPO	0.00033871	0.00737902		Up
	SYT12	0.00235833		1.31242	Up
	SYTL5	9.7e-06		-1.68285	Down
	TADA2B	6.09e-05	0.00433517		Up
	TBC1D22A	4.88e-05	0.00538177		Up
	TBC1D26	1.51e-08	0.00542782		Up
	TBC1D28	2.45e-21	1.95e-07	1.73986	Up
	TBXAS1	0.00221785		-1.50826	Down
	TCF25	5.7e-05	0.00698345		Up
	TCHH	0.000564896	0.0009274		Up
	TECR	4.29e-06	0.000869661	1.52928	Up
	TENM4	9.19e-11		1.71441	Up
	TET3	2.52e-08	0.000470163	1.69761	Up
	TFAP2A	1.08e-05	0.00100889	1.29688	Up
	TFPI	0.000261084		1.61491	Up
	TGFB1	4.08e-07		1.85395	Up
	TGFBR2	0.000841764		-1.41362	Down
	TGOLN2	0.00130443		1.5973	Up
	TIMD4	0.000319584	0.00756182		Down
	TLE4	3.61e-06	0.00143148		Down
	TLR7	1.24e-06	0.00431869		Down
	TMEM141	7.47e-05	0.00419724		Up
	TMEM176B	2.65e-05		-1.73935	Down
	TMEM179B	0.00204809		1.90417	Up
	TMEM184A	3.83e-07	3.75e-05		Up
	TMEM212	3.35e-06	5.49e-05		Up
	TMEM45A	1.02e-07	0.00947055		Up
	TMEM98	0.00546266		-1.62656	Down
	TMSB4X	0.000537841		-1.92742	Down
	TNFAIP8	0.000249456	0.00839966		Up
	TNFAIP8L1	0.00229911		2.08978	Up
	TNFRSF11A	5.41e-08	0.00483946		Down
	TNKS1BP1	2.19e-05	0.00185026		Up
	TNKS2	4.56e-05	0.00098243		Up
	TPBG	4.93e-13	0.000174	1.88813	Up
	TRPM2	1.83e-09	8.61e-05	-2.06162	Down
	TSPAN11	6.09e-05	0.00497564		Up
	TTBK2	0.00062801	0.00356223		Up
	TTC17	5.58e-05	0.00721683		Up
	TYRO3	8.91e-07	0.00102073	-1.62418	Down
	UBB	0.000969847		-1.51383	Down
	UBE2Q2	7.34e-08	4.56e-05	2.12023	Up
	UBE2S	0.00114962	0.00632658		Down
	UBR1	1.18e-05	0.000869661		Up
	UNC5C	0.000551301		-1.31753	Down
	UPK2	2.36e-10		1.26607	Up
	UQCRB	0.00665324		-1.55195	Down
	UST	4.24e-05		-1.52341	Down
	VANGL2	4.24e-05		-1.53321	Down
	VAV1	3.08e-07	0.0010587	-2.21957	Down
	VEGFC	0.000562811	0.00769723		Up
	VGLL3	3.64e-06	0.000470398		Up
	VIT	1.57e-09		1.40233	Up
	VNN1	2.66e-08	0.00450172	-1.49543	Down
	VSIG4	6.06e-10	0.000174	-1.87489	Down
	VTCN1	9.05e-07		1.38132	Up
	VTN	3.03e-08		-1.79883	Down
	VWCE	7.71e-19	1.74e-06	2.27659	Up
	WAS	0.000322195		-1.66026	Down
	WDR45	1.47e-05	0.00105491		Up
	WDR90	4.46e-05	0.00131463		Up
	WLS	1.94e-09	1.4e-05	-1.4098	Down
	WNT2	1.57e-06		-1.33714	Down
	YPEL4	2.83e-08		2.0999	Up
	ZCCHC2	0.000172026		1.55194	Up
	ZMYND8	0.000614239		1.66964	Up
	ZNF354B	0.000217895	0.00145673		Up
	ZNF443	0.000354854	0.00771801		Down
	ZNF614	1.67e-07	9.46e-06		Up
	ZNF773	1.01e-13	7.8e-08		Up
	ZSWIM4	7.65e-05		1.77903	Up
	ZYG11A	6.28e-12	5e-05	1.87781	Up
