# Supplementary material for: Placental microRNAs in pregnancies with early onset intrauterine growth restriction and preeclampsia: potential impact on gene expression and pathophysiology
Source: BMC Med Genomics. 2019 Jun 27;12:91. doi: 10.1186/s12920-019-0548-x (PMC6598374; doi:10.1186/s12920-019-0548-x)
Supplement: Supplementary file 6 — Table S4. List of genes common between: PE Only and PE + IUGR, PE Only and IUGR Only and PE + IUGR and IUGR Only. (XLSX 12 kb) [file 12920_2019_548_MOESM6_ESM.xlsx]

## Sheet: Sheet1
Table S4. Genes found to be common between at least two disease cohorts
PE Only and IUGR Only	PE Only and	PE + IUGR	IUGR Only and PE + IUGR
CST6	ACKR2	LEP	C1QTNF6
DGKZ	ADAM12	LIMCH1	CFL2
DVL1	ADH5	LPAR5	CLTB
F13A1	ALPK3	MAST4	CST6
FAM101B	ANKRD24	MED13L	DGKZ
FGF13	ANPEP	MFAP5	F13A1
FSTL3	ARHGEF4	MICAL3	FAM101B
GLRX	ARMS2	MYO7B	FAM26D
HTRA1	B4GALNT2	NCKAP1L	FGF13
IDH1	BCAR3	NDRG1	FSTL3
ILDR2	BCL6	NEK11	GABRP
INHA	BHLHE41	NEURL1	GLRX
ITGA5	BLVRA	NFATC2	HPGDS
MAP7D2	BMX	NPL	HTRA1
MYH10	BTNL9	NTRK2	IDH1
NEURL1	C10orf90	OCRL	ILDR2
NFATC2	C12orf75	OSR1	INHA
NPL	CALM1	PAM	ITGA5
SLC1A6	CARKD	PAPPA2	KIF17
SLC35D1	CASP1	PDZD7	MAF
SLC9A9	CCDC113	PHYHIP	NEURL1
SLCO2A1	CCDC183	PJA1	NFATC2
SMIM5	CD200R1	PLA2G16	NOS2
SNX18	CD63	PNCK	NPL
TGFB1	CLDN6	PPP1R1C	NTF4
VWCE	CLDN9	PROCR	PRKG1
ZBED6CL	CLIC3	PRSS54	PTDSS1
	CORO1A	PTPN9	PTPRF
	CORO2A	PVRL4	QSOX1
	CRH	QPCT	SFT2D2
	CST6	RAB3IL1	SH2D5
	CTSC	RASSF7	SLC1A6
	CYBB	RCAN1	SLC9A9
	CYP26A1	RDH13	SLCO2A1
	DGKZ	RHBDD2	SMIM5
	DIO2	RP11-211G3.3	SNX18
	DLG2	RP11-986E7.7	SRSF5
	DNAH11	SASH1	TCHH
	DNM2	SASH3	TGFB1
	DOK3	SCARB1	TMEM184A
	DSCR4	SCUBE2	UQCRB
	EAF1	SDC3	VTCN1
	EBI3	SEL1L3	VWCE
	EDIL3	SERPINA3
	EFHD1	SFXN3
	EFNB1	SH3PXD2A
	ENG	SIGLEC6
	ERGIC1	SIPA1L1
	ERO1L	SLAMF1
	ERRFI1	SLC16A3
	EZR	SLC1A6
	F13A1	SLC35D1
	FAM101B	SLC6A6
	FAM120AOS	SLC6A8
	FCER1G	SLC9A9
	FGF13	SLCO2A1
	FKBP2	SMIM5
	FLNB	SNX18
	FLT1	SPAG4
	FOLR2	SRPX
	FPR1	SSFA2
	FSTL3	SYDE1
	GALE	TBC1D28
	GBA	TECR
	GFOD2	TENM4
	GLRX	TET3
	GPIHBP1	TGFB1
	GSE1	TMEM179B
	HAVCR2	TNFAIP8L1
	HEXB	TPBG
	HMHA1	TRPM2
	HNMT	TYRO3
	HTRA1	VAV1
	HTRA4	VSIG4
	IDH1	VWCE
	ILDR2	WLS
	ILVBL	ZNF773
	INHA	ZYG11A
	INHBA
	INPP5B
	IQSEC1
	ITGA5
	KCNF1
	KRT19
