# Supplementary material for: Placental microRNAs in pregnancies with early onset intrauterine growth restriction and preeclampsia: potential impact on gene expression and pathophysiology
Source: BMC Med Genomics. 2019 Jun 27;12:91. doi: 10.1186/s12920-019-0548-x (PMC6598374; doi:10.1186/s12920-019-0548-x)
Supplement: Supplementary file 7 — Table S5. Identified candidate gene targets based on inverse correlation analysis including correlation coefficients and gene fold changes. (XLSX 11 kb) [file 12920_2019_548_MOESM7_ESM.xlsx]

## Sheet: Sheet1
Table S5. Identified candidate gene targets based on inverse correlation analysis and target prediction software
PE	MicroRNA	Gene	Spearman's Coefficient	p- value	Gene Fold Change
	miR-193b-5p	CCR1	-0.813968	2.76501e-09	-1.54882
	miR-193b-5p	FGF13	-0.819433	1.75874e-09	-1.60109
	miR-193b-5p	IL12RB2	-0.762753	0.00770527	-1.61682
	miR-193b-5p	NTN4	-0.75668	1.58652e-07	-1.84214
	miR-193b-5p	TYRO3	-0.851417	8.92117e-11	-1.51557
	miR-210-5p	C3AR1	-0.768016	0.00539862	-1.56445
	miR-210-5p	TYRO3	-0.798381	9.37096e-09	-1.51557
	miR-210-5p	VAV1	-0.680769	7.72487e-06	-1.6337
	miR-210-5p	WNT3	-0.779757	3.56253e-08	-1.66693
IUGR	miR-193b-5p	FGF13	-0.774733	2.72202e-06	-1.71552
PE + IUGR	miR-193b-3p	APLN	-0.715058	6.62873e-06	-2.82507
	miR-193b-5p	APLN	-0.796654	6.90967e-08	-2.82507
	miR-193b-5p	CSF1	-0.815959	1.69861e-08	-1.57223
	miR-193b-5p	IL12RB2	-0.812613	2.19116e-08	-1.90892
	miR-193b-5p	NRP2	-0.691377	1.86031e-05	-1.52359
	miR-193b-5p	PTGS1	-0.767825	4.32513e-07	-1.75599
	miR-193b-5p	TLR7	-0.752124	1.04656e-06	-1.85566
	miR-193b-5p	TYRO3	-0.859717	3.49035e-10	-1.68041
	miR-210-5p	APLN	-0.785843	1.42073e-07	-2.82507
	miR-210-5p	C3AR1	-0.801544	4.90639e-08	-1.93214
	miR-210-5p	CSF1	-0.802317	4.64393e-08	-1.57223
	miR-210-5p	ITGAM	-0.805405	3.72215e-08	-1.81572
	miR-210-5p	SELE	-0.737709	2.22448e-06	-3.19339
	miR-210-5p	TYRO3	-0.831145	4.99782e-09	-1.68041
	miR-210-5p	VAV1	-0.80592	3.58598e-08	-1.91172
	miR-365a-3p	FZD5	-0.598198	0.000484417	-1.59988
	miR-365b-3p	FZD5	-0.634234	0.000156737	-1.59988
